# Supplementary material for: Insights into the Structure of Rubisco from Dinoflagellates-In Silico Studies
Source: Int J Mol Sci. 2021 Aug 7;22(16):8524. doi: 10.3390/ijms22168524 (PMC8395205; doi:10.3390/ijms22168524)
Supplement: Supplementary file 1 [file ijms-22-08524-s001.zip]

Archive with 1 entries (1 files):
- ijms-1290571-supplementary.pdf
